# Supplementary material for: Astrocytic determinant of the fate of long‐term memory
Source: Glia. 2024 Nov 4;73(2):309–29. doi: 10.1002/glia.24636 (PMC11662981; doi:10.1002/glia.24636)
Supplement: Supplementary file 2 — Table S1. Statistical information table. [file GLIA-73-309-s002.xlsx]

## Sheet: Sheet1
	Table S1. Statistical information table
	Figure. 2c
	Shock oknly mean±SEM	14.80 ± 2.25				n=23
	ChR2 only mean±SEM	63.03 ± 5.03				n = 4
	Welch's t-test p-value	p = 0.000671(*** < 0.001)
	Figure. 2d
			two-proportion Z-test vs Day prior p-value
	Day prior	5.88	N.A.			n = 17
	6min after shocks	61.54	0.000979 (** < 0.005 with Holm correction)			n = 13
	6min after ChR2	50	0.0233 (* < 0.05 with Holm correction)			n = 4
	Figure. 2e
		Day prior	6min after	Day after
	Foot shock only mean±SEM	6.91 ± 2.30	34.46 ± 3.90	45.51 ± 6.02		n = 13
	ChR2 only mean±SEM	9.16 ± 7.24	51.95 ± 3.87	12.78 ± 8.58		n = 4
	Welch's t-test p-value	0.783 (> 0.05 with Holm correction)	0.0101 (* < 0.0125 with Holm correction)	0.0193 (* < 0.025 with Holm correction)
	Figure. 3e
		Day prior	6min after	Day after
	Foot shock only mean±SEM	6.91 ± 2.30	34.46 ± 3.90	45.51 ± 6.02		n = 13
	Foot shock + ChR2 mean±SEM	3.30 ± 0.582	51.72 ± 7.03	16.30 ± 3.20		n = 12
	Welch's t-test p-value	0.151 (> 0.05 with Holm correction)	0.0463 (> 0.025 with Holm correction)	0.000439 (** < 0.00334 with Holm correction)
	Figure. 3f
		Day prior	6min after	Day after
	Foot shock only mean±SEM	5.49 ± 2.11	39.74 ± 7.33	41.93 ± 7.20		n = 10
	Foot shock + ChR2 mean±SEM	4.48 ± 1.99	15.72 ± 2.06	18.99 ± 3.31		n = 10
	Welch's t-test p-value	0.733 (> 0.05 with Holm correction)	0.00974 (* < 0.0167 with Holm correction)	0.0128 (* < 0.025 with Holm correction)
	Figure. 3g
		Day prior		Day after
	Foot shock only mean±SEM	4.29 ± 3.01		29.37 ± 4.09		n = 4
	Foot shock + ChR2 mean±SEM	2.79 ± 0.952		10.50 ± 3.01		n = 5
	Welch's t-test p-value	0.662 (> 0.05 with Holm correction)		0.0103 (* < 0.025 with Holm correction)
	Figure. 4b
		Day prior		Day after
	Foot shock only mean±SEM	9.69 ± 2.46		56.6 ± 8.76		n = 4
	Foot shock + ChR2 mean±SEM	5.82 ± 2.51		55.70 ± 18.30		n = 4
	Welch's t-test p-value	0.314 (> 0.025 with Holm correction)		0.965 (> 0.05 with Holm correction)
	Figure. 5e
		Before cue	During cue
	Foot shock only mean±SEM	8.01 ± 0.921	26.08 ± 3.96			n = 4
	Foot shock + ChR2 mean±SEM	2.00 ± 0.717	8.72 ± 4.72			n = 5
	Welch's t-test p-value	0.00193 (** < 0.005 with Holm correction)	0.0259 (* < 0.05 with Holm correction)
	Figure. 5f
	Foot shock only mean±SEM	18.07 ± 4.64				n = 4
	Foot shock + ChR2 mean±SEM	6.72 ± 4.06				n = 5
	Welch's t-test p-value	0.111 (> 0.05)
	Figure. 6b
		Before cue	During cue
	Foot shock only mean±SEM	3.00 ± 1.47	17.83 ± 6.93			n = 4
	Foot shock → ChR2 mean±SEM	9.51 ± 6.53	31.93 ± 15.23			n = 4
	Welch's t-test p-value	0.397 (> 0.025 with Holm correction)	0.445 (> 0.05 with Holm correction)
	Figure. 6c
	Foot shock only mean±SEM	14.83 ± 6.56				n = 4
	Foot shock → ChR2 mean±SEM	22.42 ± 8.81				n = 4
	Welch's t-test p-value	0.517 (> 0.05)
	Figure. 7c
	Foot shock only mean±SEM	23.19 ± 9.82				n = 9
	Foot shock + ArchT mean±SEM	10.59 ± 2.78				n = 12
	Welch's t-test p-value	0.247 (> 0.05)
	Figure. 7d
	Foot shock only mean±SEM	15.80 ± 4.34				n = 14
	Foot shock + ArchT mean±SEM	5.50 ± 1.05				n = 10
	Welch's t-test p-value	0.0368 (* < 0.05)
	Figure. 8c
		Day prior	Day after
	Foot shock only mean±SEM	5.77 ± 2.30	56.62 ± 9.10			n = 9
	Foot shock + ArchT mean±SEM	7.70 ± 2.04	54.85 ± 6.59			n = 12
	Welch's t-test p-value	0.538 (> 0.025 with Holm correction)	0.877 (> 0.05 with Holm correction)
	Figure. 8d
		Day prior	Day after
	Foot shock only mean±SEM	7.89 ± 1.92	70.11 ± 4.91			n = 14
	Foot shock + ArchT mean±SEM	7.65 ± 2.26	53.11 ± 3.36			n = 10
	Welch's t-test p-value	0.831 (> 0.05 with Holm correction)	0.00145 (** < 0.005 with Holm correction)
	Figure. 9b
		Day after	3 weeks after	Paired t test p-value
	Foot shock only mean±SEM	56.62 ± 9.10	43.52 ± 8.91	0.0227 (* < 0.025 with Holm correction)		n = 9
	Foot shock + ArchT mean±SEM	54.85 ± 6.59	54.33 ± 6.21	0.927 (> 0.05 with Holm correction)		n = 12
	Figure. 9c
		Day after	3 weeks after	Paired t test p-value
	Foot shock only mean±SEM	70.11 ± 4.91	54.65 ± 7.23	0.0107 (* < 0.025 with Holm correction)		n = 14
	Foot shock + ArchT mean±SEM	53.11 ± 3.36	53.32 ± 7.13	0.967 (> 0.05 with Holm correction)		n = 10
	Figure. 9d
		mean±SEM	One-sample t-tests p-value
	Foot shock only mean±SEM	0.731 ± 0.0641	0.00667 (* < 0.025 with Holm correction)			n = 9
	Foot shock + ArchT mean±SEM	1.041 ± 0.105	0.705 (> 0.05 with Holm correction)			n = 12
	Welch's t-test p-value	0.0265 (* < 0.05)
	Figure. 9e
		mean±SEM	One-sample t-tests p-value
	Foot shock only mean±SEM	0.732 ± 0.0924	0.0315 (> 0.025 with Holm correction)			n = 14
	Foot shock + ArchT mean±SEM	0.978 ± 0.095	0.825 (> 0.05 with Holm correction)			n = 10
	Welch's t-test p-value	0.144 (> 0.05)
	Figure. S1c
	Foot shock only mean±SEM	14.80 ± 2.25				n = 23
	Foot shock + ChR2 mean±SEM	61.14 ± 3.04				n = 21
	Welch's t-test p-value	1.05e-14 (*** < 0.001)
	Figure. S1d
	Day prior	0				n = 11
	6min after shock + ChR2	36.36				n = 11
	two-proportion Z-test p-value	0.0270 (* < 0.05)
	Figure. S2c
		Day prior	6 min after	1 hr after	Day after
	mean±SEM	2.56 ± 0.945	47.97 ± 6.34	39.47 ± 15.31	40.25 ± 12.25	n = 4
	Figure. S4a
		Day prior	Day after
	Foot shock only mean±SEM	8.49 ± 3.35	56.89 ± 8.31			n = 11
	Foot shock + Opt-stim mean±SEM	7.12 ± 2.28	62.16 ± 9.46			n = 6
	Welch's t-test p-value	0.741 (> 0.05 with Holm correction)	0.677 (> 0.025 with Holm correction)
	Figure. S4b
		Day prior	Day after
	No foot shock/opt-stim mean±SEM	1.72 ± 0.83	2.80 ± 0.90			n = 5
	Figure. S5b
		Day prior	After conditioning	Welch's t-test p-value
	Foot shock only mean±SEM	7.28 ± 4.24	30.10 ± 22.96	0.561		n=4
	Foot shock → ChR2 mean±SEM	3.68 ± 1.94	36.17 ± 12.41	0.0774		n=4
	Figure. S6a
		Before cue	During cue
	Conventional conditioning mean±SEM	12.94 ± 4.91	28.43 ± 6.39			n = 11
	Foot shock + ChR2 mean±SEM	14.42 ± 3.70	44.09 ± 7.10			n = 6
	Welch's t-test p-value	0.812 (> 0.05 with Holm correction)	0.126 (> 0.025 with Holm correction)
	Figure. S6b
	Foot shock only mean±SEM	15.50 ± 4.93				n = 11
	Foot shock + Opt-stim meann±SEM	29.67 ± 7.54				n = 6
	Welch's t-test p-value	0.149 (> 0.05)
	Figure. S6c
		Before cue	During cue
	mean±SEM	0.58 ± 0.58	1.23 ± 0.38			n = 5
	Figure. S6d
	mean±SEM	0.65 ± 0.45				n = 5
	Figure. S7b
		Day prior	6 min after	Day after
	Foot shock only mean±SEM	6.24 ± 0.79	35.20 ± 17.68	55.89 ± 17.05		n = 3
	Foot shock + ArchT mean±SEM	6.96 ± 4.34	27.06 ± 13.43	38. 26 ± 11.40		n = 5
	Welch's t-test p-value	0.551 (> 0.05)	0.732 (> 0.05)	0.371 (> 0.05)
	Figure. S9d
		mouse #1	mouse #2
	Foot shock Before shock	0	0			n = 2
	Foot shock 1x shock	0.172	0.914
	Foot shock 2x shock	-0.578	0.170
	Foot shock 3x shock	-0.917	0.286
	Foot shock 4x shock	-0.967	-0.344
	Foot shock 5x shock	-1.640	-0.786
	Foot shock 6x shock	-1.606	-0.865
	No-shock control Before shock	0	0
	No-shock control 1x shock	-0.221	0.365
	No-shock control 2x shock	-0.262	0.491
	No-shock control 3x shock	-0.00281	0.303
	No-shock control 4x shock	-0.222	0.0993
	No-shock control 5x shock	-0.426	-0.411
	No-shock control 6x shock	-0.128	-0.519
